# Supplementary material for: A Baseline Measurement of Quality of Life in 322 Adults With Osteogenesis Imperfecta
Source: JBMR Plus. 2020 Nov 7;4(12):e10416. doi: 10.1002/jbm4.10416 (PMC7745883; doi:10.1002/jbm4.10416)
Supplement: Supplementary file 1 — Appendix S1. Supporting Information. [file JBM4-4-e10416-s001.xlsx]

## Sheet: Blad1
Table 1 Appendix			18-24									25-34									35-54									55+
	OI Type 1 (n=57)		OI Type 3 (n=16)		OI Type 4 (n=15)		Control (n=135)			OI Type 1 (n=38)		OI Type 3 (n=8)		OI Type 4 (n=20)		Control (n=221)			OI Type 1 (n=77)		OI Type 3 (n=12)		OI Type 4 (n=15)		Control (n=375)			OI Type 1 (n=48)		OI Type 3 (n=3)		OI Type 4 (n=12)		Control (n=322)
	Mean	sd	Mean	sd	Mean	sd	Mean	sd		Mean	sd	Mean	sd	Mean	sd	Mean	sd		Mean	sd	Mean	sd	Mean	sd	Mean	sd		Mean	sd	Mean	sd	Mean	sd	Mean	sd
Physical functioning	75.59	25.04	12.5	15.49	47	29.75	91.7	14.3		69.61	26.97	13.96	11.61	61.78	27.23	89.5	17.8		57.68	28.74	31.14	32.16	54.59	28.72	84.95	19.55		53.87	28.2	15	10	65.65	27.36	63.85	27.98
Role functioning physical	59.21	39.42	36.76	44.3	55	39.19	86	29.2		61.84	39.3	59.38	49.89	53.75	48.17	82.5	32.4		45.78	45.23	52.08	47.02	70	36.84	80.9	34.5		47.92	45.2	66.67	28.87	62.5	47.07	70.58	39.9
Bodily pain	65.99	26.7	57.5	28.57	66.33	26.95	87.8	20.9		65.84	26.42	58.93	25.03	70.1	21.45	84.1	23.9		55.18	29.05	62.59	23.61	57.82	25.86	82.15	24.2		53.06	26.13	71.43	24.74	59.01	31.9	74.7	27.5
General health	61.27	22	55.29	25.7	59.33	19.17	77.1	20.6		52.17	19.57	56.88	25.06	59	18.96	77.5	19.7		51.85	19.9	36.77	19.1	55.5	23.26	72.8	21.85		53.15	17.47	60	5	58.96	16.43	61.23	22.15
Physical component summary score	45.09	11	30.23	9.94	37.54	9.56	50	10		42.28	11.07	32.21	8.32	42.9	11.9	50	10		38.58	12.17	32.63	9.72	40.01	7.93	50	10		37.08	11.13	35.95	6.11	43.5	11.08	50	10
Vitality	58.57	22.72	60.2	21.42	66.33	18.66	69.2	18.6		55.27	17.447	70	26.19	61.75	21.9	69.1	19		53.18	21	55.83	15.78	62.33	18.98	67.3	19.6		58.44	18.91	71.67	12.58	57.5	22.81	64.7	21.95
Social functioning	78.73	25.65	53.68	36.38	83.33	15.43	85.5	20.9		72.04	27.48	70.31	27.5	73.13	26.37	90.7	16.5		65.58	28.4	64.58	18.34	76.67	27.49	87.05	19.7		69.53	28	70.83	31.46	76.04	30.37	81.73	25.28
Role functioning emotional	79.53	37.1	72.92	40.77	93.33	18.69	81	34.4		81.58	36.92	75	38.83	65	43.9	86.8	29.6		72.73	39.64	80.56	26.43	80	37.37	82.9	33.8		72.46	42.34	77.78	38.49	69.7	45.84	82.28	34.5
Mental health	73.25	20.2	74.12	18.28	80.27	14.22	73.4	20.6		77.3	16.35	76.5	23.46	75.6	14.03	78.8	17.5		70.44	17.36	77.67	16.58	76.8	18.15	76.8	18.8		76.23	17.04	69.33	26.63	68.33	25.21	77.05	16.5
Mental component summary score	48.56	11.6	52.39	11.23	57	7.49	50	10		49.31	10.14	55.79	16.22	48.44	11.62	50	10		47.43	10.2	52.58	6.09	51.96	11.21	50	10		50.6	11.68	53.53	16.97	46.67	14.25	50	10
Underlined = Not-normally distributed
Table 2 Appendix	Significance (p- value) of differences between OI types and controls (data shown in Table 1 Appendix)											Differences		Figures 1 appendix		visualisation of table 1 appendix
Physical functioning	18-24	OI 1	OI 3	OI 4		25-34	OI 1	OI 3	OI 4		Trend	in means	P-value
	OI 1	x	x	x		OI 1	x	x	x		OI 1	-21.72	0
	OI 3	0	x	x		OI 3	0	x	x		OI 3	2.5	1
	OI 4	0.013	0.036	x		OI 4	0.83	0	x		OI 4	18.65	0.563
	Control	0	0	0		Control	0	0	0		Control	-27.85	0
	35-54	OI 1	OI 3	OI 4		55+	OI 1	OI 3	OI 4
	OI 1	x	x	x		OI 1	x	x	x
	OI 3	0.017	x	x		OI 3	0.064	x	x
	OI 4	1	0.135	x		OI 4	0.574	0.018	x
	Control	0	0	0.001		Control	0.022	0.003	0.827
Role functioning physical												Differences
	18-24	OI 1	OI 3	OI 4		25-34	OI 1	OI 3	OI 4		Trend	in means	P-value
	OI 1	x	x	x		OI 1	x	x	x		OI 1	-11.29	0.173
	OI 3	0.069	x	x		OI 3	0.988	x	x		OI 3	29.91	0.585
	OI 4	0.747	0.157	x		OI 4	0.622	0.824	x		OI 4	7.5	0.799
	Control	0.001	0.003	0.045		Control	0.006	0.569	0.11		Control	-15.42	0
	35-54	OI 1	OI 3	OI 4		55+	OI 1	OI 3	OI 4
	OI 1	x	x	x		OI 1	x	x	x
	OI 3	0.6	x	x		OI 3	0.461	x	x
	OI 4	0.069	0.381	x		OI 4	0.387	0.878	x
	Control	0	0.131	70		Control	0.002	1	0.811
Bodily pain												Differences
	18-24	OI 1	OI 3	OI 4		25-34	OI 1	OI 3	OI 4		Trend	in means	P-value
	OI 1	x	x	x		OI 1	x	x	x		OI 1	-12.93	0.101
	OI 3	0.781	x	x		OI 3	1	x	x		OI 3	13.93	1
	OI 4	1	1	x		OI 4	1	0.861	x		OI 4	-7.32	1
	Control	0	0	0		Control	0	0.004	0.012		Control	-13.1	0
	35-54	OI 1	OI 3	OI 4		55+	OI 1	OI 3	OI 4
	OI 1	x	x	x		OI 1	x	x	x
	OI 3	1	x	x		OI 3	0.785	x	x
	OI 4	1	1	x		OI 4	1	1	x
	Control	0	0.006	0		Control	0	1	0.055
General health												Differences
	18-24	OI 1	OI 3	OI 4		25-34	OI 1	OI 3	OI 4		Trend	in means	P-value
	OI 1	x	x	x		OI 1	x	x	x		OI 1	-8.12	0.245
	OI 3	1	x	x		OI 3	1	x	x		OI 3	4.71	1
	OI 4	1	1	x		OI 4	0.669	1	x		OI 4	-0.37	1
	Control	0	0	0.002		Control	0	0.004	0		Control	-15.87	0
	35-54	OI 1	OI 3	OI 4		55+	OI 1	OI 3	OI 4
	OI 1	x	x	x		OI 1	x	x	x
	OI 3	0.057	x	x		OI 3	1	x	x
	OI 4	1	0.058	x		OI 4	0.95	1	x
	Control	0	0	0.003		Control	0.005	0.723	0.726
Physical component summary score												Differences
	18-24	OI 1	OI 3	OI 4		25-34	OI 1	OI 3	OI 4		Trend	in means	P-value
	OI 1	x	x	x		OI 1	x	x	x		OI 1	-8.01	0.003
	OI 3	0	x	x		OI 3	0.068	x	x		OI 3	5.72	1
	OI 4	0.048	0.163	x		OI 4	1	0.073	x		OI 4	5.96	0.852
	Control	0.003	0	0		Control	0	0	0		Control	0	1
	35-54	OI 1	OI 3	OI 4		55+	OI 1	OI 3	OI 4
	OI 1	x	x	x		OI 1	x	x	x
	OI 3	0.289	x	x		OI 3	1	x	x
	OI 4	1	0.294	x		OI 4	0.226	0.874	x
	Control	0	0	0		Control	0	0.016	0.028
Vitality												Differences
	18-24	OI 1	OI 3	OI 4		25-34	OI 1	OI 3	OI 4		Trend	in means	P-value
	OI 1	x	x	x		OI 1	x	x	x		OI 1	-0.13	1
	OI 3	1	x	x		OI 3	0.192	x	x		OI 3	11.47	1
	OI 4	0.673	1	x		OI 4	0.744	0.986	x		OI 4	-8.83	1
	Control	0.002	0.074	0.572		Control	0	0.885	0.108		Control	-4.5	0.037
	35-54	OI 1	OI 3	OI 4		55+	OI 1	OI 3	OI 4
	OI 1	x	x	x		OI 1	x	x	x
	OI 3	1	x	x		OI 3	0.778	x	x
	OI 4	0.336	1	x		OI 4	1	0.796	x
	Control	0	0.046	0.336		Control	0.062	0.584	0.266
Social functioning												Differences
	18-24	OI 1	OI 3	OI 4		25-34	OI 1	OI 3	OI 4		Trend	in means	P-value
	OI 1	x	x	x		OI 1	x	x	x		OI 1	-9.2	0.03
	OI 3	0.01	x	x		OI 3	0.859	x	x		OI 3	17.15	0.632
	OI 4	0.959	0.027	x		OI 4	0.92	0.814	x		OI 4	-7.29	0.818
	Control	0.276	0.011	0.775		Control	0	0.068	0.004		Control	-3.77	0.127
	35-54	OI 1	OI 3	OI 4		55+	OI 1	OI 3	OI 4
	OI 1	x	x	x		OI 1	x	x	x
	OI 3	0.701	x	x		OI 3	0.967	x	x
	OI 4	0.145	0.067	x		OI 4	0.379	0.708	x
	Control	0	0.009	0.607		Control	0.005	0.593	0.384
Role functioning emotional												Differences
	18-24	OI 1	OI 3	OI 4		25-34	OI 1	OI 3	OI 4		Trend	in means	P-value
	OI 1	x	x	x		OI 1	x	x	x		OI 1	-7.07	0.508
	OI 3	0.431	x	x		OI 3	0.498	x	x		OI 3	4.86	0.997
	OI 4	0.233	0.105	x		OI 4	0.111	0.609	x		OI 4	-23.63	0.183
	Control	0.09	0.709	0.007		Control	0.322	0.667	0.137		Control	1.28	0.717
	35-54	OI 1	OI 3	OI 4		55+	OI 1	OI 3	OI 4
	OI 1	x	x	x		OI 1	x	x	x
	OI 3	0.829	x	x		OI 3	0.86	x	x
	OI 4	0.488	0.641	x		OI 4	0.799	0.784	x
	Control	0.927	0.422	0.312		Control	0.842	1	0.855
Mental health												Differences
	18-24	OI 1	OI 3	OI 4		25-34	OI 1	OI 3	OI 4		Trend	in means	P-value
	OI 1	x	x	x		OI 1	x	x	x		OI 1	2.98	1
	OI 3	1	x	x		OI 3	1	x	x		OI 3	-4.79	1
	OI 4	0.62	1	x		OI 4	1	1	x		OI 4	-11.94	0.522
	Control	0.963	0.894	0.107		Control	0.623	0.889	0.428		Control	3.65	0.046
	35-54	OI 1	OI 3	OI 4		55+	OI 1	OI 3	OI 4
	OI 1	x	x	x		OI 1	x	x	x
	OI 3	0.551	x	x		OI 3	1	x	x
	OI 4	0.594	1	x		OI 4	0.621	1	x
	Control	0.006	0.874	1		Control	0.749	0.423	0.259
Mental component summary score												Differences
	18-24	OI 1	OI 3	OI 4		25-34	OI 1	OI 3	OI 4		Trend	in means	P-value
	OI 1	x	x	x		OI 1	x	x	x		OI 1	2.04	1
	OI 3	0.629	x	x		OI 3	0.448	x	x		OI 3	1.14	1
	OI 4	0.029	0.715	x		OI 4	0.769	0.386	x		OI 4	-10.33	0.127
	Control	0.386	0.374	0.01		Control	0.695	0.348	0.823		Control	0	1
	35-54	OI 1	OI 3	OI 4		55+	OI 1	OI 3	OI 4
	OI 1	x	x	x		OI 1	x	x	x
	OI 3	0.3	x	x		OI 3	1	x	x
	OI 4	0.334	1	x		OI 4	0.991	1	x
	Control	0.041	0.183	0.459		Control	0.705	0.753	0.439
Underlined is non-parametrical tested.
